# Supplementary material for: Toxoplasma gondii actin filaments are tuned for rapid disassembly and turnover
Source: Nat Commun. 2024 Feb 28;15:1840. doi: 10.1038/s41467-024-46111-3 (PMC10902351; doi:10.1038/s41467-024-46111-3)
Supplement: Supplementary file 9 — Source data [file 41467_2024_46111_MOESM9_ESM.xlsx]

## Sheet: Raw Data
Figure 1h
	Summary of data means
	sub/sec
	Skeletal actin concentration	Mean barbed end assembly rate	Standard deviation	n
	0.2 uM	1.28954	0.48301	12
	0.4 uM	4.08871	0.728207	55
	0.6 uM	6.67191	0.657724	59
	0.8 uM	8.6059	0.871671	50
	1 uM	10.6278	0.738025	48
	1.2 uM	14.8361	1.53951	50
	Summary of raw data
	sub/sec
	0.2 uM Skeletal assembly rate	0.4 uM Skeletal assembly rate	0.6 uM Skeletal assembly rate	0.8 uM Skeletal assembly rate	1 uM Skeletal assembly rate	1.2 uM Skeletal assembly rate
	0.875912	5.73514	6.78466	9.89908	10.5364	15.5663
	1.24088	3.64963	5.75094	8.6933	10.7879	12.1636
	0.474453	4.37956	6.94838	7.29684	10.3255	12.6812
	1.67883	2.91971	5.30374	8.22528	10.9363	19.3237
	1.24088	3.76736	5.19172	9.36427	10.383	17.2101
	0.948905	4.03923	7.11323	8.13836	11.3372	14.4927
	1.31387	3.75391	6.33283	6.8912	10.6919	14.7265
	1.24088	4.01326	7.0017	5.83682	10.6523	11.1715
	1.09489	4.01326	6.05427	6.20231	11.3266	16.5217
	1.35037	4.82331	6.64518	9.12105	11.3624	13.3177
	2.44525	4.01326	7.29603	8.63459	10.6681	15.3986
	1.56934	4.25649	6.96116	8.45667	11.3451	14.1477
		2.99684	6.01659	9.11953	9.77284	11.0421
		1.82421	5.67511	8.31784	11.4687	15.2174
		3.58435	6.55475	8.1774	8.9924	15.873
		4.11543	5.70463	9.25113	10.1999	13.1341
		4.49186	5.83747	8.39788	10.4047	15.8514
		3.89165	6.65665	8.59964	11.0961	15.5797
		3.71236	7.29684	9.1934	11.0501	16.5632
		4.86456	5.39277	8.28619	9.73841	16.0024
		5.24851	8.02118	9.35804	11.0632	14.1634
		4.60845	6.44554	8.96828	10.865	14.3202
		4.62133	6.65522	8.89721	10.9452	15.7005
		3.5268	7.04514	8.1067	9.86666	16.9082
		3.71024	6.75608	7.78243	11.0368	15.6076
		3.77003	6.89862	8.51298	11.0101	13.6566
		3.99243	6.77467	7.41845	11.6997	15.1829
		4.48956	6.62967	9.01321	11.0961	13.8187
		4.37797	7.03128	8.87782	10.6751	13.3486
		4.86402	6.68877	8.7562	11.4021	15.1829
		5.01616	6.59488	9.07515	11.4281	12.6812
		4.76492	5.86574	9.12058	10.0208	15.6615
		4.62133	6.03361	8.59964	10.5364	14.4927
		3.77003	7.29927	10.0147	10.4102	15.4589
		4.66083	7.03128	8.80946	9.05797	14.7123
		5.13462	6.17314	10.0315	9.94211	15.0725
		3.77418	7.29684	9.38095	9.65845	13.7681
		4.82101	5.59424	9.00243	11.0047	17.4766
		4.40814	5.63522	9.18295	9.35101	15.3986
		4.63045	6.60817	8.92133	10.6751	15.7715
		3.89165	6.77306	8.24111	12.1916	15.528
		2.18905	6.65665	7.77019	10.9997	14.4927
		4.86456	7.07117	8.71203	10.8632	14.0902
		3.64842	6.93084	10.0027	10.5354	15.0104
		3.95758	8.26699	9.12409	10.9487	14.0252
		4.13488	7.41845	7.53473	8.50292	15.194
		3.28358	7.11777	9.41841	10.6434	14.6739
		4.49972	6.932	8.47657		16.0779
		3.16196	6.932	8.47657		13.5102
		3.01935	6.56715
		4.51645	7.54007
		3.96839	6.40287
		4.48044	7.41845
		3.51803	7.01028
			6.44554
			7.41845
			6.932
			7.54007
	Summary of data means
	sub/sec
	TgAct1 actin concentration	Mean barbed end assembly rate	Standard deviation	n
	12 uM	10.827	3.91876	163
	14 uM	15.2801	3.16299	167
	16 uM	20.5937	2.9386	121
	18 uM	25.3375	3.98642	129
	Summary of raw data
	sub/sec
	12 uM TgAct1 assembly rate	14 uM TgAct1 assembly rate	16 uM TgAct1 assembly rate	18 uM TgAct1 assembly rate
	4.98487	11.5533	14.2092	23.5567
	2.43309	15.0041	15.1539	24.2651
	4.46067	11.5017	17.6225	25.0261
	4.0146	13.7424	18.1613	24.5521
	4.0146	16.4234	15.1673	21.5805
	4.86618	12.2892	18.5289	22.9712
	2.55474	10.702	17.458	26.1915
	3.40633	12.0398	15.3472	36.4964
	2.3863	12.1614	18.1304	23.9254
	4.62133	11.5533	19.8123	25.8282
	5.6028	10.702	16.6537	23.9833
	3.40519	14.939	18.6131	23.6153
	6.0807	10.3536	20.073	23.2495
	4.86456	12.8911	19.7156	23.4846
	3.89165	6.44554	20	24.5521
	5.47263	14.1963	19.5928	25.0756
	4.98617	14.2288	19.598	25.0543
	6.32393	14.2288	18.8962	20.1599
	4.98617	13.3992	17.9562	22.4012
	7.41845	11.1885	18.1937	26.3913
	6.56715	14.2094	20.2592	22.9078
	5.59424	13.0127	20.5135	24.9392
	6.50664	13.3133	20.073	23.6266
	2.91874	13.9534	19.6763	25.3328
	8.53354	12.6479	21.1295	25.1419
	8.75621	13.7565	17.9545	20.073
	8.26975	13.6208	14.8689	24.9945
	6.71264	14.2288	18.0416	24.5949
	6.65665	16.053	19.3633	24.398
	5.35101	15.2017	17.5577	26.002
	7.66168	12.7064	16.8231	23.6781
	6.932	15.3183	14.5985	19.889
	9.6075	14.5937	18.5028	24.9588
	8.39136	15.0801	23.802	22.9046
	6.44554	15.3234	20.1946	22.3853
	7.90491	13.7424	23.1144	20.9025
	4.98617	13.9856	17.8427	21.5061
	7.41845	15.445	21.8978	26.5137
	5.71586	15.6882	21.8978	24.0606
	7.77811	16.1747	24.9034	24.5409
	9.23651	13.4991	21.5937	20.8451
	9.35804	14.2288	23.9416	22.7646
	12.4088	12.6164	21.3663	24.7052
	8.1103	15.3285	23.4633	23.0565
	9.11497	13.7424	21.6623	22.7823
	7.53504	18.372	24.3865	26.3913
	7.65658	13.7814	24.5059	25.8827
	8.99344	15.445	19.9664	24.635
	9.35804	16.4848	19.1606	21.4923
	17.2528	16.5283	23.3577	24.4822
	11.9443	14.5937	22.4593	23.7861
	12.3332	14.7153	21.2446	24.9417
	9.48905	15.3234	25.7908	23.069
	12.4216	15.3234	21.6401	24.3219
	11.1922	14.4721	23.6062	27.0456
	10.273	17.2692	19.2435	18.4403
	7.02383	16.7827	26.4599	18.7619
	12.5304	11.3101	21.5328	21.1287
	9.80188	11.6749	21.1679	20.5613
	11.9221	14.4699	22.2296	24.0796
	12.0438	14.1072	18.8244	24.1147
	10.3406	13.1343	18.9781	25.8516
	10.3406	15.5666	20.311	26.0564
	6.20438	15.6357	18.0657	23.3577
	11.0706	12.1614	17.0316	21.3469
	10.8273	13.864	18.8244	23.1955
	10.5434	13.1343	22.282	16.3306
	12.2871	13.7434	19.6519	26.0688
	12.9927	14.0526	19.4647	24.2593
	10.7056	12.8911	15.3536	26.8746
	11.9315	12.0398	20.9854	27.7372
	14.0579	11.6749	19.751	24.0606
	11.5572	12.5262	18.2482	24.587
	12.6521	9.48589	18.2482	24.5742
	10.5434	12.7695	20.3495	21.4684
	12.0374	11.1885	18.5925	25.9052
	16.1853	15.6413	19.6675	23.8443
	12.7061	10.9489	19.2003	23.2249
	13.6253	12.329	19.4647	28.1543
	12.7737	13.6992	19.0223	21.8978
	13.6122	15.7215	19.8123	23.601
	12.6777	13.9991	19.6763	24.7281
	9.96973	14.1963	22.1259	24.7433
	13.7643	13.1948	19.7689	22.6277
	9.6666	14.2355	19.9513	26.764
	11.6788	14.7359	21.1087	24.1097
	13.0344	14.9585	19.6385	24.483
	12.5796	15.3525	21.2342	24.9182
	11.0153	14.4371	20.796	25.5475
	11.6441	18.7862	20.073	24.0447
	9.48905	18.6454	20.438	24.4367
	9.85402	13.8968	20.4941	24.5145
	11.5572	13.8434	20.9338	20.5292
	10.8272	18.7696	20.6097	25.2191
	8.75912	11.0287	20.9516	24.1901
	8.08838	14.9303	20.6516	26.0167
	13.6861	14.5985	19.9769	26.6181
	11.3101	15.6413	19.0223	25.3523
	11.9182	14.8451	23.1144	23.3831
	10.4806	12.3332	22.0409	22.5511
	12.6944	11.7315	20.7919	26.2657
	11.0706	14.7445	22.282	26.8561
	11.0706	12.812	21.5136	24.3784
	9.89732	17.3653	20.2757	26.3761
	11.4355	13.6992	22.5235	27.4756
	12.9599	14.7359	21.3363	25.4216
	12.5304	16.6104	20.073	25.1326
	12.0374	13.0127	22.4192	25.882
	12.0894	14.3009	18.561	25.5358
	14.5985	17.1632	22.7088	27.7151
	9.73236	16.3548	22.1125	25.8183
	12.0032	15.068	27.1898	25.6461
	11.1922	14.8494	26.6704	23.83
	12.6334	17.302	21.2446	22.1585
	12.1654	15.9565	23.4099	28.3383
	11.1227	17.6189	26.9378	30.9146
	12.7737	15.7312	22.3546	33.2117
	13.6253	13.935	26.9688	31.2677
	13.382	15.5718	30.5242	35.5395
	12.3086	16.5537	31.3947	34.9757
	13.0455	16.9787	25.0912	32.1168
	12.0303	16.6667		39.708
	11.9221	17.2877		34.1554
	11.8613	17.4289		37.4088
	10.3727	14.0772		37.1599
	12.513	18.2482		29.6837
	11.8613	14.4769		34.4108
	12.7108	14.1692		34.5755
	13.4254	16.3504		36.4964
	14.1119	18.2482
	13.5037	12.3526
	13.2603	13.0884
	14.9635	15.7664
	14.0772	16.2206
	12.1654	19.3589
	15.0279	17.5182
	12.3827	17.4371
	13.0344	17.2528
	12.6664	17.0316
	12.1654	17.0729
	10.8272	17.7721
	10.4623	16.6667
	14.3552	16.0323
	10.4623	18.1793
	11.4703	16.7883
	12.0894	18.4141
	17.5105	16.4234
	17.5593	14.1119
	15.8063	18.0561
	14.5985	13.4968
	18.8012	18.8368
	17.2528	17.9778
	13.7317	15.16
	15.2828	14.3468
	18.3868	17.3203
	12.4266	19.1359
	22.9406	17.4158
	19.1944	20.3086
	20.8551	22.9792
	19.1291	20.1114
	18.9117	26.0688
	17.0316	23.6597
	18.8097	26.2774
		25.1633
		28.6352
		21.5617
		26.474
Figure 1i
	Summary of data means
	sub/sec
	TgAct1 actin concentration	Mean pointed end disassembly rate	Standard deviation	n
	12 uM	-9.49514	3.76879	13
	14 uM	-7.62961	3.3628	71
	16 uM	-9.86512	3.79212	54
	18 uM	-7.58994	3.44537	83
	20 uM	-6.03865	3.36441	47
	Summary of raw data (sub/sec, negative values)
	12 uM TgAct1 disassembly rate	14 uM TgAct1 disassembly rate	16 uM TgAct1 disassembly rate	18 uM TgAct1 disassembly rate	20 uM TgAct1 disassembly rate
	11.0338	4.86618	7.29927	4.34011	6.35333
	16.5591	0.486456	7.88321	4.68569	6.02983
	9.41222	6.43801	8.51581	9.10891	5.05334
	13.2714	6.12894	11.7599	1.7026	5.61482
	13.0344	8.06337	11.4703	8.39416	4.56204
	5.13272	1.32666	12.3526	9.73236	4.64499
	4.37956	0.52119	15.2621	9.90615	3.64963
	8.31784	6.45705	11.1227	2.60688	2.18978
	8.3032	7.14739	5.64034	8.21168	1.04275
	6.15187	0.608019	10.2853	7.68344	1.82482
		1.45985	16.0584	1.92086	6.48824
		6.8699	9.48905	4.37956	4.99424
		4.9635	8.42224	3.78481	1.70316
		7.29927	5.47445	6.38686	1.1773
		9.78321	6.25652	5.61195	3.31785
		7.29927	7.54258	7.75547	3.36889
		7.68967	12.1654	7.70479	4.37956
		5.96671	15.6413	9.53054	9.98847
		12.1654	10.4275	4.23555	3.82343
		12.1654	12.1654	5.08429	1.64716
		3.43495	11.6788	7.93399	1.15252
		5.25127	9.62176	4.4238	7.64685
		9.02859	9.12409	4.61979	4.05515
		7.53755	4.56204	2.63585	7.373
		4.61006	7.29927	2.01359	2.09094
		2.91971	5.37841	3.64963	6.58962
		4.86618	9.73236	9.3356	3.58981
		6.6357	6.81265	2.43309	7.1745
		3.05409	7.29927	6.16109	2.93649
		7.55097	8.92133	4.69239	2.70343
		9.22013	7.66423	8.1103	7.92169
		8.33409	9.98847	11.6695	12.1654
		6.32603	10.5839	9.44611	3.84172
		4.53058	11.2296	9.12409	8.19846
		5.10949	3.80831	5.78908	9.12409
		6.61083	9.24574	8.58401	6.81265
		8.20484	11.6332	9.73236	9.73236
		6.48824	9.20343	10.9489	9.73236
		10.3959	8.66788	4.86618	7.29927
		6.53093	11.5104	3.80831	8.1103
		7.61663	8.13347	2.7909	8.01139
		10.4275	10.6171	4.74453	6.40287
		10.8137	11.9917	9.73236	11.6788
		10.8029	8.27251	8.75912	9.99305
		9.22013	8.38578	6.34719	12.1654
		8.1103	8.4429	7.29927	13.9034
		9.90615	7.28712	5.37841	11.5572
		5.62652	14.55	12.1654
		9.0511	7.55996	12.7737
		6.13139	11.9443	8.51581
		10.6882	10.219	4.99424
		5.30856	10.4275	9.32685
		8.65099	6.48824	7.90754
		10.9489	29.1971	11.1922
		11.9443		8.92133
		11.6478		8.15801
		9.5452		20.8551
		11.9443		9.12409
		11.7599		11.6788
		10.0799		8.66788
		13.0344		4.10584
		9.5452		11.6125
		17.0316		7.98358
		13.1387		10.2582
		9.5452		9.97797
		10.0365		11.4051
		7.29927		12.1553
		9.12409		12.0223
		8.1103		5.90612
		10.0365		8.91638
		0.2302		4.05335
				13.5558
				4.65713
				8.75912
				9.73236
				8.26149
				4.12209
				5.83942
				4.56204
				9.28998
				8.87835
				4.79666
				17.0316
Figure 2b
	Summary of data means
	Mean cellular concentration	SEM	n
	148.45	7.62	4
	Summary of raw data
	Trial 1 cellular concentration (uM)	Trial 2 cellular concentration (uM)	Trial 3 cellular concentration (uM)	Trial 4 cellular concentration (uM)
	160.8	146.6	158.8	127.6
Figure 2d
	Summary of data means
	TgAct1 actin concentration	Mean Pi release rate (sec-1)	SD	n
	8 uM	0.0062667	0.00050332	3
	12 uM	0.0101333	0.00047258	3
	16 uM	0.0135667	0.00090738	3
	20 uM	0.0164667	0.00025166	3
	Summary of raw data
		Trial 1 Pi release rate (sec-1)	Trial 2 Pi release rate (sec-1)	Trial 3 Pi release rate (sec-1)
	8 uM	0.0058	0.0062	0.0068
	12 uM	0.0103	0.0105	0.0096
	16 uM	0.0146	0.0129	0.0132
	20 uM	0.0162	0.0167	0.0165
Figure 2f
	Summary of data means
	Mean Skeletal actin k-ATP	SD	n
	0.162833	0.033106	3
	Mean TgAct1 k-ATP	SD	n
	0.003167	0.000218	3
	Summary of raw data
	Trial 1 Skeletal actin k-eATP	Trial 2 Skeletal actin k-eATP	Trial 3 Skeletal actin k-eATP
	0.1621	0.1301	0.1963
	Trial 1 TgAct1 k-eATP	Trial 2 TgAct1 k-eATP	Trial 3 TgAct1 k-eATP
	0.003302	0.003284	0.002915
Table 1
	Summary of raw data: Skeletal assembly rates (sub/sec)
	Prep 1_0.2 uM Skeletal assembly rate	Prep 1_0.4 uM Skeletal assembly rate	Prep 1_0.6 uM Skeletal assembly rate	Prep 1_0.8 uM Skeletal assembly rate	Prep 1_1 uM Skeletal assembly rate	Prep 1_1.2 uM Skeletal assembly rate
	0.875912	5.73514	6.78466	9.89908	10.5364	15.5663
	1.24088	3.64963	5.75094	8.6933	10.7879	12.1636
	0.474453	4.37956	6.94838	7.29684	10.3255	12.6812
	1.67883	2.91971	5.30374	8.22528	10.9363	19.3237
	1.24088	3.76736	5.19172	9.36427	10.383	17.2101
	0.948905	4.03923	7.11323	8.13836	11.3372	14.4927
	1.31387	3.75391	6.33283	6.8912	10.6919	14.7265
	1.24088	4.01326	7.0017	5.83682	10.6523	11.1715
	1.09489	4.01326	6.05427	6.20231	11.3266	16.5217
	1.35037	4.82331	6.64518	9.12105	11.3624	13.3177
	2.44525	4.01326	7.29603	8.63459	10.6681	15.3986
	1.56934	4.25649	6.96116	8.45667	11.3451	14.1477
		2.99684	6.01659	9.11953	9.77284	11.0421
		1.82421	5.67511	8.31784	11.4687	15.2174
		3.58435	6.55475	8.1774	8.9924	15.873
		4.11543	5.70463	9.25113	10.1999	13.1341
		4.49186	5.83747	8.39788	10.4047	15.8514
		3.89165	6.65665	8.59964	11.0961	15.5797
		3.71236	7.29684	9.1934	11.0501	16.5632
		4.86456	5.39277	8.28619	9.73841	16.0024
		5.24851	8.02118	9.35804	11.0632	14.1634
		4.60845	6.44554	8.96828	10.865	14.3202
		4.62133	6.65522	8.89721	10.9452	15.7005
		3.5268	7.04514	8.1067	9.86666	16.9082
		3.71024	6.75608	7.78243	11.0368	15.6076
		3.77003	6.89862	8.51298	11.0101	13.6566
		3.99243	6.77467	7.41845	11.6997	15.1829
		4.48956	6.62967	9.01321	11.0961	13.8187
		4.37797	7.03128	8.87782	10.6751	13.3486
		4.86402	6.68877	8.7562	11.4021	15.1829
		5.01616	6.59488	9.07515	11.4281	12.6812
		4.76492	5.86574	9.12058	10.0208	15.6615
		4.62133	6.03361	8.59964	10.5364	14.4927
		3.77003	7.29927	10.0147	10.4102	15.4589
		4.66083	7.03128	8.80946	9.05797	14.7123
		5.13462	6.17314	10.0315	9.94211	15.0725
		3.77418	7.29684	9.38095	9.65845	13.7681
		4.82101	5.59424	9.00243	11.0047	17.4766
		4.40814	5.63522	9.18295	9.35101	15.3986
		4.63045	6.60817	8.92133	10.6751	15.7715
		3.89165	6.77306	8.24111	12.1916	15.528
		2.18905	6.65665	7.77019	10.9997	14.4927
		4.86456	7.07117	8.71203	10.8632	14.0902
		3.64842	6.93084	10.0027	10.5354	15.0104
		3.95758	8.26699	9.12409	10.9487	14.0252
		4.13488	7.41845	7.53473	8.50292	15.194
		3.28358	7.11777	9.41841	10.6434	14.6739
		4.49972	6.932	8.47657		16.0779
		3.16196	6.932	8.47657		13.5102
		3.01935	6.56715
		4.51645	7.54007
		3.96839	6.40287
		4.48044	7.41845
		3.51803	7.01028
			6.44554
			7.41845
			6.932
			7.54007
	Summary of raw data: TgAct1 assembly rates (sub/sec)
	Prep 2_12 uM	Prep 2_14 uM	Prep 2_ 16 uM	Prep 2_18 uM	Prep 2_20 uM	Prep 1_12 uM	Prep 1_14 uM	Prep 1_16 uM	Prep 1_18 uM	Prep 3_12uM	Prep 3_14uM	Prep 3_16uM	Prep 3_18uM
	4.98487	11.5533	14.2092	23.5567	25.1699	11.0153	14.5985	21.1679	23.3577	17.5105	20.3086	27.1898	30.9146
	2.43309	15.0041	15.1539	24.2651	26.2774	11.6441	15.6413	22.2296	21.3469	17.5593	22.9792	26.6704	33.2117
	4.46067	11.5017	17.6225	25.0261	29.5697	9.48905	14.8451	18.8244	23.1955	15.8063	20.1114	21.2446	31.2677
	4.0146	13.7424	18.1613	24.5521	27.2946	9.85402	12.3332	18.9781	16.3306	14.5985	26.0688	23.4099	35.5395
	4.0146	16.4234	15.1673	21.5805	28.5128	11.5572	11.7315	20.311	26.0688	18.8012	23.6597	26.9378	34.9757
	4.86618	12.2892	18.5289	22.9712	23.601	10.8272	14.7445	18.0657	24.2593	17.2528	26.2774	22.3546	32.1168
	2.55474	10.702	17.458	26.1915	26.7442	8.75912	12.812	17.0316	26.8746	13.7317	25.1633	26.9688	39.708
	3.40633	12.0398	15.3472	36.4964	26.4674	8.08838	17.3653	18.8244	27.7372	15.2828	28.6352	30.5242	34.1554
	2.3863	12.1614	18.1304	23.9254	27.7372	13.6861	13.6992	22.282	24.0606	18.3868	21.5617	31.3947	37.4088
	4.62133	11.5533	19.8123	25.8282	26.764	11.3101	14.7359	19.6519	24.587	12.4266	26.474	25.0912	37.1599
	5.6028	10.702	16.6537	23.9833	24.1224	11.9182	16.6104	19.4647	24.5742	22.9406			29.6837
	3.40519	14.939	18.6131	23.6153	30.6008	10.4806	13.0127	15.3536	21.4684	19.1944			34.4108
	6.0807	10.3536	20.073	23.2495	28.6564	12.6944	14.3009	20.9854	25.9052	20.8551			34.5755
	4.86456	12.8911	19.7156	23.4846	27.534	11.0706	17.1632	19.751	23.8443	19.1291			36.4964
	3.89165	6.44554	20	24.5521	23.0751	11.0706	16.3548	18.2482	23.2249	18.9117
	5.47263	14.1963	19.5928	25.0756	22.9792	9.89732	15.068	18.2482	28.1543	17.0316
	4.98617	14.2288	19.598	25.0543	27.769	11.4355	14.8494	20.3495	21.8978	18.8097
	6.32393	14.2288	18.8962	20.1599	23.9719	12.9599	17.302	18.5925	23.601
	4.98617	13.3992	17.9562	22.4012	23.0657	12.5304	15.9565	19.6675	24.7281
	7.41845	11.1885	18.1937	26.3913	28.4085	12.0374	17.6189	19.2003	24.7433
	6.56715	14.2094	20.2592	22.9078	24.4004	12.0894	15.7312	19.4647	22.6277
	5.59424	13.0127	20.5135	24.9392	26.0036	14.5985	13.935	19.0223	26.764
	6.50664	13.3133	20.073	23.6266	24.5521	9.73236	15.5718	19.8123	24.1097
	2.91874	13.9534	19.6763	25.3328	27.3047	12.0032	16.5537	19.6763	24.483
	8.53354	12.6479	21.1295	25.1419	26.764	11.1922	16.9787	22.1259	24.9182
	8.75621	13.7565	17.9545	20.073	27.7372	12.6334	16.6667	19.7689	25.5475
	8.26975	13.6208	14.8689	24.9945	25.4432	12.1654	17.2877	19.9513	24.0447
	6.71264	14.2288	18.0416	24.5949	28.78	11.1227	17.4289	21.1087	24.4367
	6.65665	16.053	19.3633	24.398	21.8978	12.7737	14.0772	19.6385	24.5145
	5.35101	15.2017	17.5577	26.002	26.5428	13.6253	18.2482	21.2342	20.5292
	7.66168	12.7064	16.8231	23.6781	31.8514	13.382	14.4769	20.796	25.2191
	6.932	15.3183	14.5985	19.889	29.6533	12.3086	14.1692	20.073	24.1901
	9.6075	14.5937	18.5028	24.9588	32.6546	13.0455	16.3504	20.438	26.0167
	8.39136	15.0801	23.802	22.9046	37.9562	12.0303	18.2482	20.4941	26.6181
	6.44554	15.3234	20.1946	22.3853	26.0688	11.9221	12.3526	20.9338	25.3523
	7.90491	13.7424	23.1144	20.9025	20.6284	11.8613	13.0884	20.6097	23.3831
	4.98617	13.9856	17.8427	21.5061	23.546	10.3727	15.7664	20.9516	22.5511
	7.41845	15.445	21.8978	26.5137	25.3041	12.513	16.2206	20.6516	26.2657
	5.71586	15.6882	21.8978	24.0606	23.3106	11.8613	19.3589	19.9769	26.8561
	7.77811	16.1747	24.9034	24.5409	26.5207	12.7108	17.5182	19.0223	24.3784
	9.23651	13.4991	21.5937	20.8451	23.5199	13.4254	17.4371	23.1144	26.3761
	9.35804	14.2288	23.9416	22.7646	26.5079	14.1119	17.2528	22.0409	27.4756
	12.4088	12.6164	21.3663	24.7052	22.6529	13.5037	17.0316	20.7919	25.4216
	8.1103	15.3285	23.4633	23.0565	26.607	13.2603	17.0729	22.282	25.1326
	9.11497	13.7424	21.6623	22.7823	23.2495	14.9635	17.7721	21.5136	25.882
	7.53504	18.372	24.3865	26.3913	30.1389	14.0772	16.6667	20.2757	25.5358
	7.65658	13.7814	24.5059	25.8827	23.6496	12.1654	16.0323	22.5235	27.7151
	8.99344	15.445	19.9664	24.635	22.8397	15.0279	18.1793	21.3363	25.8183
	9.35804	16.4848	19.1606	21.4923	23.1144	12.3827	16.7883	20.073	25.6461
	17.2528	16.5283	23.3577	24.4822	21.4269	13.0344	18.4141	22.4192	23.83
	11.9443	14.5937	22.4593	23.7861	27.3723	12.6664	16.4234	18.561	22.1585
	12.3332	14.7153	21.2446	24.9417	25.9006	12.1654	14.1119	22.7088	28.3383
	9.48905	15.3234	25.7908	23.069	26.8509	10.8272	18.0561	22.1125
	12.4216	15.3234	21.6401	24.3219	21.6623	10.4623	13.4968
	11.1922	14.4721	23.6062	27.0456	28.3861	14.3552	18.8368
	10.273	17.2692	19.2435	18.4403	25.2667	10.4623	17.9778
	7.02383	16.7827	26.4599	18.7619	27.633	11.4703	15.16
	12.5304	11.3101	21.5328	21.1287	25.7621	12.0894	14.3468
	9.80188	11.6749		20.5613	23.7226		17.3203
	11.9221	14.4699		24.0796	27.2929		19.1359
	12.0438	14.1072		24.1147	25.9006		17.4158
	10.3406	13.1343		25.8516	26.764
	10.3406	15.5666		26.0564	27.7843
	6.20438	15.6357			29.5144
	11.0706	12.1614			18.7696
	10.8273	13.864			25.658
	10.5434	13.1343			25.8516
	12.2871	13.7434			17.944
	12.9927	14.0526
	10.7056	12.8911
	11.9315	12.0398
	14.0579	11.6749
	11.5572	12.5262
	12.6521	9.48589
	10.5434	12.7695
	12.0374	11.1885
	16.1853	15.6413
	12.7061	10.9489
	13.6253	12.329
	12.7737	13.6992
	13.6122	15.7215
	12.6777	13.9991
	9.96973	14.1963
	13.7643	13.1948
	9.6666	14.2355
	11.6788	14.7359
	13.0344	14.9585
	12.5796	15.3525
		14.4371
		18.7862
		18.6454
		13.8968
		13.8434
		18.7696
		11.0287
		14.9303
	Summary of raw data: TgAct1 disassembly rates (sub/sec, negative values)
	Prep 2_14 uM	Prep 2_16 uM	Prep 2_18 uM	Prep 2_20 uM	Prep 1_14 uM	Prep 1_16 uM	Prep 1_18 uM	Prep 1_20 uM	Prep 3_12uM	Prep 3_14uM	Prep 3_16uM	Prep 3_18uM
	4.86618	7.29927	4.34011	6.35333	5.10949	9.62177	9.73236	7.373	11.0338	11.7599	8.38578	8.26149
	0.486456	7.88321	4.68569	6.02983	6.61083	9.12409	10.9489	2.09094	16.5591	10.0799	8.4429	4.12209
	6.43801	8.51582	9.10891	5.05334	8.20484	4.56204	4.86618	6.58962	9.41222	13.0344	7.28712	5.83942
	6.12894	11.7599	1.7026	5.61482	6.48824	7.29927	3.80831	3.5898	13.2714	9.5452	14.55	4.56204
	8.06337	11.4703	8.39416	4.56204	10.3959	5.37841	2.7909	7.1745	13.0344	17.0316	7.55996	9.28998
	1.32666	12.3526	9.73236	4.64499	6.53093	9.73236	4.74453	2.93649	5.13272	13.1387	11.9443	8.87835
	0.52119	15.2621	9.90615	3.64964	7.61663	6.81265	9.73236	2.70343	4.37956	9.5452	10.219	4.79666
	6.45705	11.1227	2.60688	2.18978	10.4275	7.29927	8.75912	7.92169	8.31784	10.0365	10.4275	17.0316
	7.14739	5.64035	8.21168	1.04275	10.8137	8.92133	6.34719	12.1655	8.3032	7.29927	6.48824
	0.608019	10.2853	7.68344	1.82482	10.8029	7.66423	7.29927	3.84172	6.15187	9.12409	29.1971
	1.45985	16.0584	1.92086	6.48824	9.22013	9.98847	5.37841	8.19846		8.1103
	6.8699	9.48905	4.37956	4.99424	8.1103	10.5839	12.1655	9.12409		10.0365
	4.9635	8.42223	3.78481	1.70316	9.90615	11.2296	12.7737	6.81265
	7.29927	5.47445	6.38686	1.1773	5.62652	3.80831	8.51582	9.73236
	9.78321	6.25652	5.61195	3.31785	9.05109	9.24574	4.99424	9.73236
	7.29927	7.54258	7.75547	3.36889	6.13139	11.6332	9.32685	7.29927
	7.68967	12.1655	7.70479	4.37956	10.6882	9.20343	7.90754	8.1103
	5.96671	15.6413	9.53054	9.98847	5.30856	8.66788	11.1922	8.01139
	12.1655	10.4275	4.23555	3.82343	8.65099	11.5104	8.92133	6.40287
	12.1655	12.1655	5.08429	1.64716	10.9489	8.13347	8.15801	11.6788
	3.43495	11.6788	7.93399	1.15252	11.9443	10.6171	20.8551	9.99305
	5.25127		4.4238	7.64685	11.6478	11.9917	9.12409	12.1655
	9.02859		4.61979	4.05515	9.5452	8.27251	11.6788	13.9034
	7.53755		2.63585		11.9443		8.66788	11.5572
	4.61007		2.01359				4.10584
	2.91971		3.64964				11.6125
	4.86618		9.3356				7.98358
	6.6357		2.43309				10.2582
	3.05409		6.16109				9.97797
	7.55097		4.69239				11.4051
	9.22013		8.1103				12.1553
	8.33409		11.6695				12.0223
	6.32603		9.44611				5.90612
	4.53058		9.12409				8.91638
			5.78908				4.05335
			8.58401				13.5558
							4.65713
							8.75912
							9.73236
Supplementary Figure 3a and Supplementary Data Table 1
	Summary of data means
	Condition, Time interval	Mean actin length (um)	SD	maximum actin length (um)	n
	12 µM, 3 min	1.9	1.4	6	78
	12 µM, 3 min + actin CB EmFP	1.9	1.5	5	75
	12 µM, 4 min	4.6	2.8	10.5	77
	12 µM, 4 min + actin CB EmFP	4.5	3.1	10.9	75
	12 µM, 7 min	7.5	6.1	22.7	76
	12 µM, 7 min + actin CB EmFP	8.4	6.7	25.1	75
	16 µM, 3 min	3.8	2.2	8.3	77
	16 µM, 3 min + actin CB EmFP	3.2	2.2	9.2	70
	16 µM, 4 min	4.5	3.1	11.8	75
	16 µM, 4 min + actin CB EmFP	4.2	3.2	13.9	74
	16 µM, 7 min	7.8	6.3	27.4	76
	16 µM, 7 min + actin CB EmFP	9.2	7.1	35	75
	20 µM, 3 min	5	2.9	15	69
	20 µM, 3 min + actin CB EmFP	4.5	2.9	10.4	75
	20 µM, 4 min	6.2	4	15.1	75
	20 µM, 4 min + actin CB EmFP	7.2	5.4	21.6	75
	20 µM, 7 min	11.4	9.5	37.8	76
	20 µM, 7 min + actin CB EmFP	10.6	8.2	32	75
	Summary of raw data
Condition	12uM_3min	12uM_CB_3min	12uM_4min	12uM_CB_4min	12uM_7min	12uM_CB_7min	16uM_3min	16uM_CB_3min	16uM_4min	16uM_CB_4min	16uM_7min	16uM_CB_7min	20uM_3min	20uM_CB_3min	20uM_4min	20uM_CB_4min	20uM_7min	20uM_CB_7min
Actin lengths	0.5	2.753	7.067	7.681	15.931	2.52	1.288	4.153	9.154	2.438	15.524	4.017	10.014	6.177	14.126	5.185	22.629	7.157
	0.788	0.706	7.296	4.439	0.783	5.597	4.635	7.511	1.731	0.552	1.204	9.556	1.579	2.812	13.835	3.775	27.735	1.074
	1.44	3.571	1.695	9.046	9.246	1.223	2.691	1.04	0.229	0.753	0.851	2.147	6.526	7.437	6.709	2.083	2.652	2.586
	0.916	0.921	7.529	0.264	3.923	8.736	5.361	0.83	6.008	1.857	11.184	2.308	0.957	7.043	2.15	11.251	0.963	6.161
	1.498	2.714	1.743	7.645	1.236	4.531	5.807	9.249	2.96	2.491	4.717	23.657	1.909	8.794	1.394	0.328	3.681	23.601
	1.384	1.823	6.422	3.074	14.345	9.549	3.344	7.165	1.97	8.671	15.224	2.283	6.881	3.293	2.318	4.342	9.001	2.944
	3.689	3.991	7.447	7.539	9.289	4.326	3.476	2.633	3.261	5.501	3.13	12.399	2.341	4.794	3.169	18.393	7.604	18.651
	0.693	0.956	2.343	9.652	2.117	5.375	1.292	2.541	6.653	7.177	14.563	13.533	7.452	3.277	4.924	1.598	6.511	12.909
	1.206	0.235	6.444	1.333	1.725	14.754	0.436	7.701	9.486	2.594	5.623	27.121	8.35	4.82	12.26	1.361	6.953	14.876
	1.433	0.124	1.825	3.728	19.802	4.385	3.302	4.682	3.728	5.271	9.325	3.321	5.508	7.119	6.923	14.796	1.735	10.015
	1.585	2.596	4.62	7.13	11.363	23.701	4.064	2.69	0.986	3.544	9.793	7.19	4.197	6.196	10.309	1.343	11.736	3.325
	2.883	4.509	5.079	4.868	1.534	10.972	7.168	2.889	8.785	3.574	1.408	35.023	8.31	5.743	1.116	16.817	18.08	9.731
	4.085	0.497	0.196	1.24	13.152	18.681	2.731	1.074	5.087	1.972	24.838	8.139	7.916	3.238	0.789	10.858	2.446	8.156
	1.378	3.662	3.289	4.732	9.86	16.486	4.892	2.115	4.214	2.303	10.407	18.15	3.342	2.218	7.068	5.788	24.357	19.19
	2.171	0.354	3.899	5.174	18.317	22.838	2.822	2.191	3.463	11.135	2.494	3.378	3.61	8.936	7.084	13.38	17.808	4.364
	1.631	0.344	8.516	10.862	1.158	13.762	6.51	6.592	4.313	4.57	4.611	3.842	1.158	9.932	3.354	13.163	10.767	24.427
	1.673	0.391	8.041	1.527	2.269	4.653	6.194	3.535	3.286	4.685	0.432	10.991	2.021	7.732	2.508	9.664	7.745	3.01
	0.411	2.21	7.238	8.274	12.738	4.207	0.908	2.292	10.554	2.446	2.321	10.787	5.531	3.023	5.491	2.249	13.655	25.987
	1.669	0.446	0.182	9.266	3.413	8.331	6.559	1.626	0.594	7.361	4.901	12.068	1.296	5.121	10.913	7.572	8.737	3.099
	5.044	0.626	7.113	1.249	2.99	20.359	2.282	3.747	6.288	0.342	8.522	1.485	6.207	1.757	2.198	9.179	24.411	2.009
	2.262	2.536	0.275	6.117	0.185	24.507	3.088	2.82	6.962	1.039	2.536	23.277	1.555	1.807	12.036	20.143	10.24	0.764
	1.142	3.482	9.113	10.096	4.598	19.583	4.907	4.513	9.821	0.297	14.596	19.579	6.235	7.166	5.096	8.806	33.737	11.964
	1.651	2.312	9.208	8.968	7.171	5.919	2.477	5.827	6.053	0.6	3.89	9.3	2.598	5.357	6.444	4.287	2.381	7.966
	1.758	2.788	0.285	0.301	16.278	21.452	7.462	1.647	2.239	1.249	10.089	13.749	6.992	6.24	7.504	14.745	1.353	25.526
	2.004	3.284	5.986	2.458	2.115	5.649	3.039	4.328	2.355	0.487	2.051	5.81	4.462	1.418	10.778	4.812	17.226	2.41
	0.945	2.343	3.763	0.328	10.598	16.019	2.443	4.693	2.813	3.418	9.534	4.061	8.253	2.032	15.139	6.684	7.516	8.401
	1.823	0.914	4.036	3.269	0.482	7.798	6.032	0.717	1.763	8.346	5.427	15.348	4.122	2.886	0.872	0.587	5.468	1.299
	2.581	4.078	6.047	3.049	9.315	1.753	2.843	4.246	2.445	3.954	2.274	10.905	7.787	1.074	1.214	14.584	0.985	14.465
	2.563	5.033	1.16	6.347	5.509	0.28	1.138	6.746	0.263	7.292	8.685	5.253	15.043	5.514	9.996	15.552	11.8	2.363
	0.251	0.256	8.933	3.776	1.123	11.944	0.252	0.582	5.636	1.558	8.319	3.372	6.73	1.056	9.323	17.162	8.985	32.017
	0.213	0.203	2.133	9.7	12.781	14.845	1.706	7.263	4.625	3.891	2.449	5.937	3.763	3.99	13.66	4.99	0.759	7.146
	0.979	0.215	3.8	0.787	1.853	3.235	2.906	3.165	7.088	7.5	10.605	10.939	1.589	9.134	3.684	13.668	4.861	8.88
	2.232	0.919	10.517	3.574	2.968	0.163	1.32	4.883	5.623	9.83	3.523	3.768	1.894	1.221	3.286	6.391	4.379	16.56
	0.191	4.088	8.673	8.872	0.667	4.57	1.819	0.614	7.522	7.789	4.912	9.952	7.554	5.421	14.99	3.804	7.242	12.161
	0.881	0.233	3.189	1.107	7.197	9.378	3.344	3.079	2.631	6.131	10.355	8.701	4.138	0.678	9.341	13.43	15.432	6.812
	1.544	4.009	3.249	2.219	0.811	0.239	4.85	1.077	3.809	8.202	15.829	4.24	3.162	1.128	1.009	4.086	9.177	24.773
	2.504	0.305	8.036	8.908	2.742	25.054	5.952	0.886	0.254	1.478	22.45	10.396	1.382	1.257	8.565	4.853	14.101	7.41
	0.66	0.231	3.556	8.36	2.268	1.394	7.032	5.642	3.104	5.545	2.501	23.87	5.737	2.747	6.009	3.048	11.649	19.574
	0.2	0.425	1.046	0.292	10.811	3.154	3.707	3.196	2.19	0.701	20.667	4.212	5.302	2.242	5.921	4.762	21.417	17.84
	0.315	0.493	1.377	7.54	3.401	0.575	0.167	3.633	10.434	0.243	5.291	6.423	4.127	7.509	3.431	4.12	4.678	1.731
	4.582	2.777	1.851	4.305	11.895	21.179	5.807	0.335	0.606	1.856	6.016	18.536	1.431	0.218	0.714	1.763	5.706	3.647
	0.506	0.188	2.756	6.189	10.387	8.647	6.734	0.269	3.463	1.562	14.497	10.67	0.895	10.444	6.48	0.888	3.062	6.501
	1.222	1.688	2.141	7.427	4.815	9.088	2.664	1.83	4.959	0.759	7.748	11.231	3.975	1.272	10.31	21.593	8.223	28.31
	2.184	0.198	0.739	8.662	1.06	1.341	7.129	3.461	3.587	1.17	15.386	1.676	5.869	4.488	1.469	4.943	6.535	18.837
	0.929	2.116	5.689	7.757	0.596	1.625	0.275	3.234	0.725	4.998	2.145	1.808	4.492	7.669	12.13	0.611	12.203	8.81
	2.953	4.127	1.918	4.651	4.182	3.74	7.514	6.52	10.948	7.71	0.276	4.323	6.302	5.161	2.356	1.42	1.722	13.115
	3.515	0.235	6.756	4.242	20.413	4.07	4.895	0.335	1.724	0.389	4.503	5.672	4.342	1.827	4.478	7.928	5.006	4.384
	0.415	0.163	3.645	0.29	0.557	8.791	4.389	0.53	5.729	7.955	0.706	5.437	8.656	1.041	10.62	1.029	0.852	5.067
	0.766	2.84	8.71	0.243	13.663	4.845	7.109	4.95	3.465	0.566	8.855	6.828	5.919	3.127	12.217	4.359	32.933	16.22
	0.872	0.242	7.239	3.699	3.451	6.599	6.43	6.063	8.374	3.515	6.637	23.584	0.376	1.388	5.852	7.379	10.034	8.352
	4.226	0.548	1.608	3.323	2.628	12.792	0.38	2.258	0.153	8.574	21.294	26.272	2.403	2.879	9.294	3.929	25.396	6.438
	1.469	2.524	1.827	0.513	14.73	1.534	5.706	3.321	2.722	13.857	21.451	2.649	8.47	0.899	1.136	8.853	18.294	8.971
	5.552	0.876	2.965	7.702	12.512	7.596	1.095	3.211	1.139	6.81	1.073	8.272	4.125	7.054	3.567	9.201	8.338	3.442
	1.704	0.761	7.497	0.22	14.914	2.181	8.136	1.947	10.071	0.815	6.705	6.019	4.523	9.582	8.177	2.299	6.705	3.797
	0.167	2.483	0.664	2.701	8.986	7.146	0.817	5.965	1.517	7.097	2.834	13.221	6.204	9.437	1.843	3.887	2.495	27.19
	2.269	0.379	7.557	0.864	4.052	6.766	3.26	1.511	11.788	5.31	0.733	8.867	6.795	8.066	4.599	4.739	28.443	7.462
	0.681	3.54	3.127	7.547	0.527	11.949	5.079	0.575	3.491	4.554	20.07	7.186	3.477	1.106	1.543	14.226	18.137	12.71
	1.16	0.271	6.967	3.729	1.621	9.337	4.668	0.702	4.449	0.797	5.581	6.106	6.379	3.717	3.809	9.263	9.473	1.747
	1.859	4.165	6.741	3.259	16.027	5.211	4.692	5.485	3.832	2.995	4.577	7.603	7.255	3.976	7.858	1.901	5.585	19.502
	2.669	3.886	1.639	2.49	3.178	0.226	0.27	1.478	7.787	4.496	13.222	7.791	3.709	2.251	1.919	0.253	20.144	3.446
	2.173	3.181	3.711	1.907	8.532	18.421	5.422	5.78	10.045	2.547	5.654	5.146	10.02	1.956	1.256	9.437	9.631	12.63
	0.447	1.474	4.454	6.689	7.769	15.442	1.592	2.23	0.897	3.105	3.85	7.404	9.929	4.81	4.3	4.394	16.382	9.361
	2.369	3.349	2.401	5.015	15.49	0.843	1.043	3.2	5.587	1.47	6.833	1.503	7.776	1.25	6.596	6.359	7.775	31.826
	5.544	1.394	5.433	1.191	8.314	12.916	5.117	1.16	0.203	10.822	27.429	8.012	4.487	3.608	1.115	1.94	5.203	4.166
	4.057	0.336	4.698	4.248	2.059	0.494	5.219	1.62	1.39	7.31	4.532	3.542	8.478	1.792	4.787	1.383	6.579	11.484
	1.924	3.658	5.126	4.349	18.733	3.676	1.949	1.065	9.355	2.039	6.26	14.046	0.886	7.02	8.793	11.477	35.795	14.083
	3.748	4.741	4.245	0.549	1.666	3.486	1.654	3.482	8.527	4.779	11.836	1.889	4.781	6.77	7.857	19.425	4.952	1.683
	4.333	4.027	6.403	2.724	3.371	7.815	1.81	0.843	1.08	6.507	3.073	3.17	1.431	3.232	6.052	3.815	18.406	18.121
	0.451	0.198	1.242	0.639	11.785	6.749	5.759	1.533	6.248	1.796	2.077	5.069	4.834	7.405	8.683	5.402	37.832	2.669
	2.377	0.17	3.419	7.536	15.735	7.381	2.884	5.338	3.462	3.843	4.47	4.879		8.717	3.891	5.557	4.941	18.969
	1.263	0.173	8.266	2.945	18.43	12.176	3.46		5.488	9.487	4.515	2.688		0.907	2.393	3.3	8.656	5.218
	6.034	3.152	5.01	4.455	22.74	9.981	1.937		6.645	0.814	8.926			1.84	4.9	4.948	37.784	10.494
	1.252	2.103	8.822	3.028	3.974	5.098	1.097		5.093	4.84	4.403			7.226	7.598	7.495	7.195	2.816
	0.422	3.259	7.655	3.362	13.251	0.572	5.377		2.391	4.864	4.068			2.148	12.825	4.618	2.571	1.343
	0.263	1.679	0.793	3.003	4.569	6.217	4.959		1.14		6.775			10.175	4.778	14.164	1.49	5.847
	0.255		4.918		3.072		4.279										5.475
	3.645		3.657				8.271
	0.965
Supplementary Figure 3c
	Summary of data means
	Condition	Average assembly rate (subunits/sec)	SD	n
	12 µM	16	3.8	3
	12 µM + actin CB EmFP	16.2	5.8	3
	16 µM	19.5	3.8	3
	16 µM + actin CB EmFP	23.4	6.2	3
	20 µM	28.8	5.1	3
	20 µM + actin CB EmFP	27.3	5.9	3
	Summary of raw data
Condition	12 µM	12 µM + actin CB EmFP	16 µM	16 µM + actin CB EmFP	20 µM	20 µM + actin CB EmFP
Assembly rates (subunits/sec)	12.2344	10.2048	16.7701	18.753	30.4947	21.1679
	15.9976	16.5146	17.9288	21.0766	23.0231	32.8315
	19.7602	21.7675	23.8356	30.431	32.8728	27.8241
Supplementary Figure 4
	Summary of data means
	Condition	Mean TgAct1 assembly rate (sub/sec)	SD	n
	16 uM TgAct1 AMP PNP	6.2	1.6	8
	20 uM TgAct1 AMP PNP	13.9	2.4	23
	24 uM TgAct1 AMP PNP	22	2.1	25
	Summary of raw data
Condition	16 uM TgAct1 AMP PNP	20 uM TgAct1 AMP PNP	24 uM TgAct1 AMP PNP
Assembly rates (subunits/sec)	6.25652	13.7875	20.4718
	4.5186	17.3792	25.2004
	6.95169	15.1199	17.9055
	6.6041	9.73236	21.8845
	9.24574	12.6777	22.9898
	6.6041	16.3365	21.0003
	5.90893	10.7751	23.0208
	3.82343	14.251	22.1342
		12.513	24.8175
		9.5452	24.0951
		16.6261	18.5147
		13.7398	22.7226
		12.513	18.1266
		13.9034	21.3764
		15.7215	23.2881
		19.9071	22.6277
		13.9034	22.871
		13.5558	19.4503
		12.7737	23.8741
		14.251	24.8532
		14.2144	22.7688
		12.513	18.7898
		13.5558	22.6373
			22.9898
			21.6635

## Sheet: Figure 1a and Supplementary Fig
Figure 1b and Supplementary Figure 1a Coomassie

## Sheet: Supplementary Figure 1b
Supplementary Figure 1b Coomassie

## Sheet: Figure 2a 
Figure 2a	anti-actin western blot
